# Supplementary material for: Vices and vegetables: a systematic review and series of meta-analyses examining the relationships among compensatory health beliefs with health-related intentions and behaviors
Source: Ann Behav Med. 2026 Apr 19;60(1):kaag013. doi: 10.1093/abm/kaag013 (PMC13092134; doi:10.1093/abm/kaag013)
Supplement: kaag013_Supplementary_Data [file kaag013_supplementary_data.zip]

Archive with 3 entries (3 files):
- CHBs Meta analysis PRISMA Checklist - AoBM Version.docx
- CHBs Meta-analysis Tables Finalized 3.13.26.docx
- References for Studies Included - 3.13.26.docx
